# Supplementary material for: The primary cilium functions as a mechanical and calcium signaling nexus
Source: Cilia. 2015 May 29;4:7. doi: 10.1186/s13630-015-0016-y (PMC4448211; doi:10.1186/s13630-015-0016-y)
Supplement: Additional file 2: Video S1. — Ciliary Ca2+ increases detected by ALC. Images of an individual primary cilium in a time-lapse video. MLO-Y4 cells were transfected with ALC, cultured in 1.8 mM Ca2+-containing media, and treated with ionomycin which permeabilizes the plasma membrane to Ca2+. Images were captured at 10-s intervals. Display rate is three frames per second. [file 13630_2015_16_MOESM2_ESM.zip]

Archive with 1 entries (1 files):
- 1333990492139585_add2.avi
